# Supplementary material for: Translocation of TMEM175 Lysosomal Potassium Channel to the Plasma Membrane by Dynasore Compounds
Source: Int J Mol Sci. 2021 Sep 29;22(19):10515. doi: 10.3390/ijms221910515 (PMC8508992; doi:10.3390/ijms221910515)
Supplement: Supplementary file 1 [file ijms-22-10515-s001.zip]

Archive with 1 entries (1 files):
- ijms-1347946-supplementary.pdf
